# Supplementary material for: Towards a National System-Level Intervention: Characterization of Burnout Among Trainees of Saudi Postgraduate Healthcare Professions Programs
Source: Healthcare (Basel). 2025 Feb 21;13(5):473. doi: 10.3390/healthcare13050473 (PMC11898503; doi:10.3390/healthcare13050473)
Supplement: Supplementary file 1 [file healthcare-13-00473-s001.zip]

Archive with 1 entries (1 files):
- healthcare-3439190-supplementary.pdf
